# Supplementary material for: Staphylococcus aureus with an erm-mediated constitutive macrolide-lincosamide-streptogramin B resistance phenotype has reduced susceptibility to the new ketolide, solithromycin
Source: BMC Infect Dis. 2019 Feb 19;19:175. doi: 10.1186/s12879-019-3779-8 (PMC6381629; doi:10.1186/s12879-019-3779-8)
Supplement: Supplementary file 2 — Table S3. 23S rRNA II/V domains, ribosomal proteins, ermB gene mutations of the selected isolates. (XLS 89 kb) [file 12879_2019_3779_MOESM2_ESM.xls]

## Sheet: ermB阳性用于PCR扩增分析snp
Table S3. 23S rRNA II/V domains, ribosomal proteins, ermB gene mutations of the selected isolates
Basic info.		MICs (mg/L)		D-Test	Efflux pumps			ermB		Ribosomal proteins			23S rRNA V domain						23S rRNA II domain
PCR No.	Categories	Erythromycin	Solithromycin		msrA	msrB	mefE/A	ermB CDS	ermB leader peptide	L3	L4	L22	R1 V	R2 V	R3 V	R4 V	R5 V	R6 V	R1 II	R2 II	R3 II	R4 II	R5 II	R6 II
L1	MRSA	>256	0.5	C	―	―	―	―	―	―	―	―	―	―	―	―	―	―	―	―	―	―	―	―
L2	MRSA	>256	1	C	―	―	―	/	/	―	―	―	―	―	―	―	―	―	/	/	/	/	/	//
L3	MRSA	>256	1	C	―	―	―	―	―	―	―	―	―	―	―	―	―	―	―	―	―	―	―	―
L4	MRSA	>256	1	C	―	―	―	―	―	―	―	―	―	―	―	―	―	―	―	―	―	―	―	―
L5	MRSA	>256	1	C	―	―	―	―	―	―	―	―	―	―	―	―	―	C2207T	―	―	―	―	―	―
L6	MSSA	>256	1	C	―	―	―	―	―	―	―	―	―	―	―	―	―	―	―	―	―	―	―	―
L7	MRSA	2	0.25	C	―	―	―	―	/	―	―	―	―	―	―	―	―	―	―	―	―	―	―	―
L8	MRSA	>256	1	C	―	―	―	I75T,N100S	/	―	―	―	―	―	―	―	―	―	G966A	―	―	―	―	G966A
L9	MRSA	8	0.125	C	―	―	―	―	―	―	―	―	―	/	/	/	/	/	―	―	―	―	―	―
L10	MRSA	>256	1	C	―	―	―	―	―	―	―	―	―	―	―	―	―	―	/	/	/	/	/	/
L11	MRSA	>256	1	C	―	―	―	/	/	―	―	―	―	/	/	/	/	/	/	/	/	/	/	/
L12	MRSA	>256	1	C	―	―	―	―	―	―	―	―	―	―	―	―	―	―	―	―	―	―	―	―
L13	MSSA	>256	0.25	C	―	―	―	I75T	―	―	―	―	―	―	―	―	―	C2207T	―	―	―	―	―	―
L14	MRSA	>256	1	C	―	―	―	―	―	―	―	―	―	―	―	―	―	―	―	―	―	―	―	―
L15	MRSA	>256	1	C	―	―	―	/	/	―	―	―	/	/	/	/	/	/	/	/	/	/	/	/
L16	MRSA	>256	1	C	―	―	―	―	―	―	―	―	―	/	/	/	/	/	―	―	―	―	―	―
L17	MRSA	>256	1	C	―	―	―	―	―	―	―	―	―	―	―	―	―	―	―	―	―	―	―	―
L18	MSSA	2	0.125	C	―	―	―	/	/	―	―	―	―	―	―	―	―	―	G966A	―	―	―	―	G966A
L19	MRSA	>256	1	C	―	―	―	―	―	―	―	―	―	―	―	―	―	―	―	―	―	―	―	―
L20	MRSA	1	0.25	C	―	―	―	I75T,N100S	/	―	―	―	―	―	―	―	―	―	―	―	―	―	―	―
L21	MSSA	>256	1	C	―	―	―	―	―	―	―	―	―	/	/	/	/	/	―	―	―	―	―	―
L22	MSSA	>256	0.25	C	―	―	―	/	/	―	―	―	―	/	/	/	/	/	/	/	/	/	/	/
L23	MSSA	>256	1	C	―	―	―	―	/	―	―	―	―	―	―	―	―	―	/	/	/	/	/	/
L24	MRSA	>256	1	C	―	―	―	―	―	―	―	―	―	―	―	―	―	―	―	―	―	―	―	―
L25	MRSA	>256	1	C	―	―	―	―	―	―	―	―	/	/	/	/	/	/	―	―	―	―	―	―
L26	MSSA	>256	1	C	―	―	―	/	/	―	―	―	―	―	―	―	―	C2207T	―	―	―	―	―	―
L27	MRSA	>256	1	C	―	―	―	I75T,N100S	/	―	―	―	―	―	―	―	―	―	―	―	―	―	―	―
L28	MRSA	>256	1	C	―	―	―	I75T,N100S	―	―	―	―	―	―	―	―	―	―	―	―	―	―	―	―
L29	MRSA	>256	1	C	―	―	―	I75T,N101S	―	―	―	―	―	―	―	―	―	―	―	―	―	―	―	―
L30	MRSA	>256	1	C	―	―	―	―	―	―	―	―	―	―	―	―	―	―	―	―	―	―	―	―
H1	MSSA	>256	4	C	―	―	―	/	/	―	―	―	―	―	―	―	―	―	―	―	―	―	―	―
H2	MSSA	>256	>16	C	―	―	―	―	―	―	―	―	―	―	―	―	―	C2207T	―	―	―	―	―	―
H3	MRSA	>256	4	C	―	―	―	―	―	―	―	―	―	―	―	―	―	―	―	―	―	―	―	―
H4	MRSA	>256	>16	C	―	―	―		/	―	―	―	―	―	―	―	―	―	―	―	―	―	―	―
H5	MSSA	>256	>16	C	―	―	―	I75T,N100S	―	―	―	―	―	―	―	―	―	―	―	―	―	―	―	―
H6	MSSA	>256	>16	C	―	―	―	I75T,N100S	―	―	―	―	―	―	―	―	―	―	G966A	―	―	―	―	G966A
H7	MRSA	>256	4	C	―	―	―	―	―	―	―	―	―	―	―	―	―	―	―	―	―	―	―	―
H8	MRSA	>256	4	C	―	―	―	―	―	―	―	―	―	―	―	―	―	―	―	―	―	―	―	―
H9	MSSA	>256	4	C	―	―	―	―	―	―	―	―	―	―	―	―	―	―	―	―	―
H10	MSSA	>256	4	C	―	―	―	―	―	―	―	―	/	/	/	/	/	/	/	/	/	/	/	/
H11	MRSA	>256	4	I	―	―	―	/	/	―	―	―	/	/	/	/	/	/	/	/	/	/	/	/
H12	MSSA	>256	>16	C	―	―	―	I75T,N100S	―	―	―	―	―	―	―	―	―	C2207T	―	―	―	―	―	―
H13	MSSA	>256	4	C	―	―	―	―	―	―	―	―	/	/	/	/	/	/	―	―	―	―	―	―
H14	MSSA	>256	>16	C	―	―	―	I75T,N100S	―	―	―	―	―		―	―		C2207T	―	―	―	―	―	―
H15	MSSA	>256	>16	C	―	―	―	I75T,N100S	―	―	―	―	―	/	―	―	/	C2207T/G2221T	―	―	―	―	―	―
H16	MSSA	>256	>16	C	―	―	―	I75T,N100S	―	―	―	―	/	―	―	/	―	―	―	―	―	―	―	―
H17	MSSA	>256	>16	C	―	―	―	I75T,N100S	―	―	―	―	―	―	―	―	―	C2207T	―	―	―	―	―	―
H18	MSSA	>256	>16	C	―	―	―	/	/	―	―	―	/	/	/	/	/	/	/	/	/	/	/	/
H19	MSSA	>256	>16	C	―	―	―	/	/	―	―	―	/	/	/	/	/	/	/	/	/	/	/	/
H20	MSSA	>256	>16	C	―	―	―	―	―	―	―	―	―	―	―	/	/	C2207T	―	―	―	―	―	―
H21	MSSA	>256	4	C	―	―	―	/	/	―	―	―	/	―	/	/	/	/	―	―	―	―	―	―
H22	MSSA	>256	>16	C	―	―	―	/	/	―	―	―	―	―	―	―	―	―	G628A;C679T	―	―	―	―	G628A;C679T
H23	MSSA	>256	>16	C	―	―	―	I75T,N100S	―	―	―	―	/	/	/	/	/	C2207T	―	―	―	―	―	―
H24	MSSA	>256	>16	C	―	―	―	I75T,N100S	―	―	―	―	―	―	―	―	―	―	―	―	―	―	―	―
H25	MRSA	>256	>16	C	―	―	―	―	―	―	―	―	―	―	―	―	―	―	/	/	/	/	/	/
H26	MRSA	>256	8	C	―	―	―	―	―	―	―	―	―	―	―	―	―	―	―	―	―	―	―	―
H27	MRSA	>256	8	C	―	―	―	―	―	―	―	―	―	―	―	―	―	―	―	―	―	―	―	―
H28	MRSA	>256	4	C	―	―	―	―	―	―	―	―	―	―	―	―	―	―	―	―	―	―	―	―
H29	MRSA	>256	4	C	―	―	―	―	―	―	―	―	―	―	―	―	―	―	―	―	―	―	―	―
H30	MRSA	>256	4	C	―	―	―	―	―	―	―	―	―	―	―	―	―	―	―	―	―	―	―	―
L1~L30 were strais with solithromycin MIC lower than 1 mg/L; H1~H30 were strais with solithromycin MIC higher than 4 mg/L; "―" Means wild-type, " / " Means undetected by our present procejures for unknown reasons; "C" cMLSB resistance phenotype, "I" iMLSB resistance phenotype.
